# Supplementary material for: Design and Synthesis of Novel Raman Reporters for Bioorthogonal SERS Nanoprobes Engineering
Source: Int J Mol Sci. 2022 May 16;23(10):5573. doi: 10.3390/ijms23105573 (PMC9144405; doi:10.3390/ijms23105573)
Supplement: Supplementary file 1 [file ijms-23-05573-s001.zip]

Archive with 1 entries (1 files):
- ijms-1727536-supplementary.pdf
